# Supplementary material for: Cytokinin-GLK regulatory module promotes the acquisition of photosynthetic activity and cell cycle re-entry in a green-flower mutant of Narcissus tazetta var. chinensis
Source: Front Plant Sci. 2026 May 20;17:1831530. doi: 10.3389/fpls.2026.1831530 (PMC13229977; doi:10.3389/fpls.2026.1831530)
Supplement: Supplementary Table 1 — Putative downstream target genes strongly co-expressed with the NcGLK transcription factor in the floral greening regulatory network. [file Table1.xlsx]

## Sheet: Sheet1
Supplementary Table S1. Putative downstream target genes strongly co-expressed with the NcGLK transcription factor in the floral greening regulatory network.
Gene ID	Gene Symbol	Functional Annotation / Description	FPKM_WF	FPKM_GF	Log₂FoldChange	PCC with NcGLK	Module in Fig 4B
TRINITY_DN10154_c0_g1	NcHEMA1	Glutamyl-tRNA reductase 1	1.25	125.4	6.64	0.96	Chlorophyll Biosynthesis
TRINITY_DN10267_c0_g1	NcCHLH	Magnesium-chelatase H subunit	0.8	89.5	6.8	0.94	Chlorophyll Biosynthesis
TRINITY_DN103_c1_g2	NcPOR	Protochlorophyllide oxidoreductase	2.1	210.5	6.64	0.98	Chlorophyll Biosynthesis
TRINITY_DN10220_c0_g2	NcLHCB1	Light-harvesting chlorophyll a/b binding protein 1	0.5	850	10.73	0.99	Light-Harvesting Complex
TRINITY_DN10267_c0_g1	NcLHCB2	Light-harvesting chlorophyll a/b binding protein 2	0.45	640.2	10.47	0.97	Light-Harvesting Complex
TRINITY_DN10267_c0_g1	NcLHCB3	Light-harvesting chlorophyll a/b binding protein 3	0.9	320.1	8.47	0.95	Light-Harvesting Complex
TRINITY_DN1007_c1_g2	NcLHCA1	Photosystem I light harvesting complex gene 1	1.1	150.3	7.09	0.92	Light-Harvesting Complex
TRINITY_DN1038_c0_g3	NcPSBS	Photosystem II subunit S	0.6	110.4	7.52	0.91	Photosystem Core
TRINITY_DN1_c0_g2	NcPSAO	Photosystem I subunit O	0.7	95.2	7.08	0.89	Photosystem Core
TRINITY_DN10154_c0_g1	NcRBCS	Ribulose bisphosphate carboxylase small chain	3.5	1500.5	8.74	0.95	Carbon Fixation
TRINITY_DN10043_c0_g1	NcSPCH	Transcription factor SPEECHLESS	0.2	35.6	7.47	0.88	Stomatal Development
TRINITY_DN10150_c0_g1	NcMUTE	Transcription factor MUTE	0.15	28.4	7.56	0.86	Stomatal Development
TRINITY_DN10150_c0_g1	NcFAMA	Transcription factor FAMA	0.3	42.1	7.13	0.87	Stomatal Development
TRINITY_DN10043_c0_g1	NcCAO	Chlorophyllide a oxygenase (Chlorophyll b synthesis)	0.85	65.4	6.26	0.95	Chlorophyll Biosynthesis
TRINITY_DN10043_c0_g1	NcGUN4	Tetrapyrrole-binding protein GUN4	1.5	120	6.32	0.93	Chlorophyll Biosynthesis
TRINITY_DN10043_c0_g1	NcCHLI	Magnesium-chelatase subunit I	0.5	45.2	6.49	0.91	Chlorophyll Biosynthesis
TRINITY_DN10018_c0_g1	NcLHCB4	Photosystem II CP29 chlorophyll a/b-binding protein	0.25	205	9.67	0.98	Light-Harvesting Complex
TRINITY_DN104_c0_g1	NcLHCB5	Photosystem II CP26 chlorophyll a/b-binding protein	0.3	155.6	9.01	0.97	Light-Harvesting Complex
TRINITY_DN104_c0_g1	NcLHCA2	Photosystem I light harvesting complex gene 2	0.45	98.5	7.77	0.94	Light-Harvesting Complex
TRINITY_DN1038_c0_g3	NcPSBP	Photosystem II oxygen-evolving complex protein PsbP	1.1	350.4	8.31	0.96	Photosystem Core
TRINITY_DN1038_c0_g3	NcPETE	Plastocyanin (Photosynthetic electron transport)	2.1	510.5	7.92	0.92	Electron Transport Chain
TRINITY_DN104_c0_g1	NcFNR	Ferredoxin-NADP+ reductase	1.25	185.3	7.21	0.9	Electron Transport Chain
TRINITY_DN104_c0_g1	NcMGD1	Monogalactosyldiacylglycerol synthase 1	2.6	145.8	5.8	0.89	Thylakoid Lipid Biosynthesis
TRINITY_DN10113_c0_g1	NcFBP	Fructose-1,6-bisphosphatase (Calvin cycle)	1.8	220.5	6.93	0.93	Carbon Fixation
TRINITY_DN104224_c0_g1	NcICE1	Inducer of CBF expression 1 (Stomatal lineage basic HLH)	0.7	32.5	5.53	0.85	Stomatal Development
TRINITY_DN10113_c0_g1	NcEPF1	Epidermal patterning factor 1	0.15	18.2	6.92	0.86	Stomatal Development
